# Supplementary material for: Deciphering the Tumor Uptake of Heterobivalent (SST2/Albumin) [64Cu]Cu-NODAGA-cLAB-TATEs
Source: J Med Chem. 2025 May 20;68(11):12029–46. doi: 10.1021/acs.jmedchem.5c00890 (PMC12169663; doi:10.1021/acs.jmedchem.5c00890)
Supplement: Supplementary file 2 [file jm5c00890_si_002.csv]

Name	SMILE
(R)-2c	NC([C@@H](CCCCNC(CCCC1=CC=C(C)C=C1)=O)NC(C2=CC=C(N=[N+]=[N-])C=C2)=O)=O
(S)-2d	NC([C@H](CCCCNC(CCCC1=CC=C(F)C=C1)=O)NC(C2=CC=C(N=[N+]=[N-])C=C2)=O)=O
NODAGA-cLAB5-TATE	O=C(N[C@@H](CSSC[C@H](NC([C@@H](NC1=O)[C@H](C)O)=O)C(N[C@H]([C@H](O)C)C(O)=O)=O)C(N[C@@H](CC2=CC=C(O)C=C2)C(N[C@H](CC3=CNC4=C3C=CC=C4)C(N[C@H]1CCCCN)=O)=O)=O)[C@@H](CC5=CC=CC=C5)NC(COCCOCCNC(C(CC6=CN(C7=CC=C(C(N[C@@H](CCCCNC(CCCC8=CC=C(F)C=C8)=O)C(N)=O)=O)C=C7)N=N6)NC(CCC(N9CCN(CC(O)=O)CCN(CC(O)=O)CC9)C(O)=O)=O)=O)=O
NODAGA-cLAB6-TATE	O=C(N[C@@H](CSSC[C@H](NC([C@@H](NC1=O)[C@H](C)O)=O)C(N[C@H]([C@H](O)C)C(O)=O)=O)C(N[C@@H](CC2=CC=C(O)C=C2)C(N[C@H](CC3=CNC4=C3C=CC=C4)C(N[C@H]1CCCCN)=O)=O)=O)[C@@H](CC5=CC=CC=C5)NC(COCCOCCNC(C(CC6=CN(C7=CC=C(C(N[C@H](CCCCNC(CCCC8=CC=C(C)C=C8)=O)C(N)=O)=O)C=C7)N=N6)NC(CCC(N9CCN(CC(O)=O)CCN(CC(O)=O)CC9)C(O)=O)=O)=O)=O
NODAGA-cLAB4-scrTATE	O=C(COCCOCCNC(C(CC1=CN(C2=CC=C(C(N[C@@H](CCCCNC(CCCC3=CC=C(C)C=C3)=O)C(N)=O)=O)C=C2)N=N1)NC(CCC(N4CCN(CC(O)=O)CCN(CC(O)=O)CC4)C(O)=O)=O)=O)N[C@@H](CCCCN)C(N[C@@H](CSSC[C@H](NC([C@@H](CC5=CNC6=C5C=CC=C6)NC7=O)=O)C(N[C@H]([C@H](O)C)C(O)=O)=O)C(N[C@@H](CC8=CC=C(O)C=C8)C(NC([C@@H](O)C)C(N[C@@H]7CC9=CC=CC=C9)=O)=O)=O)=O
DOTA-EB-TATE	O=C(N[C@@H](CSSC[C@H](NC([C@H]([C@H](C)O)NC1=O)=O)C(N[C@@H]([C@H](C)O)C(O)=O)=O)C(N[C@@H](CC2=CC=C(O)C=C2)C(N[C@H](CC3=CNC4=C3C=CC=C4)C(N[C@H]1CCCCN)=O)=O)=O)[C@@H](CC5=CC=CC=C5)NC(CCSC6CC(N(CCC(NCCCC[C@@H](NC(CN7CCN(CC(O)=O)CCN(CC(O)=O)CCN(CC(O)=O)CC7)=O)C(NC8=CC=C(C9=CC=C(N=NC%10=C(O)C(C(N)=C(S(=O)(O)=O)C=C%11S(=O)(O)=O)=C%11C=C%10)C(C)=C9)C=C8C)=O)=O)C6=O)=O)=O
